# Supplementary material for: Automatized detection of uniparental disomies in a large cohort
Source: Hum Genet. 2024 Jul 16;143(8):955–64. doi: 10.1007/s00439-024-02687-w (PMC11303498; doi:10.1007/s00439-024-02687-w)
Supplement: Supplementary file 2 — Supplementary Material 2: Table S1 Whole description of the identified UPDs in our cohort. [file 439_2024_2687_MOESM2_ESM.xlsx]

## Sheet: Description
Table 1
Identified UPDs in our cohort. Asteriks indicate newly identified UPDs with the altAF-plotter, Other individuals have been found again with the new tool.
Abbreviation: iUPD; isodisomy, hUPD; heterodisomy, seg; segmental, ROH; ROH Region of Homozygosity, IR; Inheritance ratio.

## Sheet: UPD_findings_Overview
Individual	Sex	Phenotype	Onset	UPD	Chrosomone	Start	End	ROH	IR	Origin	Enrichment Kit	Analysis type	Clinical significane	Validation
P1*	m	epileptic encephalopathy, impaired speech development, psychomotor delay, muscular hypotonia, coarse facial features, reduced cerebral volume, short stature	0 y	segUPD	1	174969271	249110906	0.31	1.66	unknown	BGI	trio	unknown	Methylome
P2	f	generalized tonic clonic seizures, microcephaly	1 y	iUPD	2	45895	242761338	0.9	10.94	maternal	TWIST	trio	unknown	Methylome
P3	f	epliecptic encephalopathy, epilepsy, muscular hypotonia, muscular dystrophy, severe psychomotor retardation, no speech development,, inability to walk, sleep disturbance, microcephaly	0 y	iUPD	2	45895	242842568	0.79	8.59	maternal	BGI	trio	ROH causes homozygous variant in RPIA c. 596+3A>G, p.? (VUS)	MLPA, Mikrosatellites, Methylome
P4	f	epilepsy, microcephaly, severe mental retardation, no speech development, muscular hypotonia, spasticity, muscular dystrophy	1 y 5 m	iUPD	2	45985	243056808	0.82	14.04	maternal	AGILENT	trio	ROH causes homzygous variant in UNC80 1:c.6448del, p.(Ala2150Leufs*48)	Sanger , Methylome
P6	f	doll-like facies, hypotonia, motor delay, short stature, prominent forehead, small pituitary gland	0 y	iUPD	14	20470399	107282744	0.96	11.43	maternal	TWIST	trio	Temple syndrome	MLPA
P8*	f	epilepsy, EEG remarkable, global developmental delay, autism, cMRT unremarkable	3 y	iUPD	15	40062825	100760511	0.73	NA	paternal	TWIST	single	Angelman syndrome	MLPA
P9*	m	epilepsy, global developmental delay	unknown	iUPD	15	22926229	102264304	0.85	NA	paternal	TWIST	single	Angelman syndrome	MLPA
P10	m	epilepsy, thoracolumbal scoliosis, mental retardation, cerebral palsy	1 y	iUPD	15	22928537	102264304	0.85	14.29	paternal	TWIST	trio	Angelman syndrome	MLPA
P11*	m	intellectual disability, focal aware seizures, bilateral tonic-clonic seizures with focal onset	unknown	segUPD	15	36984291	88423463	0.62	NA	unknown	TWIST	single	unknown	MLPA
P12*	f	Distal arthrogryposis, muscle, hypotonia, scoliosis, global developmental delay	unknown	iUPD	18	618124	77513721	0.96	NA	paternal	TSO	single	ROH causes homozygos variant in PIEZO2 c.1741G>T: p.(Gly581*) (pathogenic, Moch et al., 2023)	Mikrosatellites, Sanger, Methylome
P13*	m	spasticity,poor motor coordination, lower limb hyperreflexia, Achilles tendon contracture, walking on tiptoes, myopathy	unknown	segUPD	19	31768416	59074653	0.44	?	unknown	TWIST	trio	unknown	Methylome
P14*	m	mild global developmental delay, short stature	unknown	hUPD	22	?	?	0.01	61	maternal	TWIST	trio	unknown	Mikrosatellites, Methylome
